# Supplementary material for: Circular van Krevelen diagram for visualizing metabolic pathways
Source: bioRxiv. 2025 Jun 3:2025.05.31.657198. Preprint. [Version 1] doi: 10.1101/2025.05.31.657198 (PMC12157561; doi:10.1101/2025.05.31.657198)
Supplement: Supplement 1 [file media-1.zip]

Archive with 401 entries (398 files):
- Suppl_File_all_pathways/
- Suppl_File_all_pathways/.DS_Store
- __MACOSX/Suppl_File_all_pathways/._.DS_Store
- Suppl_File_all_pathways/nolabel/
- Suppl_File_all_pathways/labeled/
- Suppl_File_all_pathways/nolabel/Keratan sulfate degradation.pdf
- __MACOSX/Suppl_File_all_pathways/nolabel/._Keratan sulfate degradation.pdf
- Suppl_File_all_pathways/nolabel/Nucleotide metabolism.pdf
- __MACOSX/Suppl_File_all_pathways/nolabel/._Nucleotide metabolism.pdf
- Suppl_File_all_pathways/nolabel/Folate metabolism.pdf
- __MACOSX/Suppl_File_all_pathways/nolabel/._Folate metabolism.pdf
- Suppl_File_all_pathways/nolabel/Glycerophospholipid metabolism.pdf
- __MACOSX/Suppl_File_all_pathways/nolabel/._Glycerophospholipid metabolism.pdf
- Suppl_File_all_pathways/nolabel/Peptide metabolism.pdf
- __MACOSX/Suppl_File_all_pathways/nolabel/._Peptide metabolism.pdf
- Suppl_File_all_pathways/nolabel/Biotin metabolism.pdf
- __MACOSX/Suppl_File_all_pathways/nolabel/._Biotin metabolism.pdf
- Suppl_File_all_pathways/nolabel/Steroid metabolism.pdf
- __MACOSX/Suppl_File_all_pathways/nolabel/._Steroid metabolism.pdf
- Suppl_File_all_pathways/nolabel/Inositol phosphate metabolism.pdf
- __MACOSX/Suppl_File_all_pathways/nolabel/._Inositol phosphate metabolism.pdf
- Suppl_File_all_pathways/nolabel/Arachidonic acid metabolism.pdf
- __MACOSX/Suppl_File_all_pathways/nolabel/._Arachidonic acid metabolism.pdf
- Suppl_File_all_pathways/nolabel/Cytochrome metabolism.pdf
- __MACOSX/Suppl_File_all_pathways/nolabel/._Cytochrome metabolism.pdf
- Suppl_File_all_pathways/nolabel/Selenoamino acid metabolism.pdf
- __MACOSX/Suppl_File_all_pathways/nolabel/._Selenoamino acid metabolism.pdf
- Suppl_File_all_pathways/nolabel/Phenylalanine metabolism.pdf
- __MACOSX/Suppl_File_all_pathways/nolabel/._Phenylalanine metabolism.pdf
- Suppl_File_all_pathways/nolabel/Pyruvate metabolism.pdf
- __MACOSX/Suppl_File_all_pathways/nolabel/._Pyruvate metabolism.pdf
- Suppl_File_all_pathways/nolabel/Glyoxylate and dicarboxylate metabolism.pdf
- __MACOSX/Suppl_File_all_pathways/nolabel/._Glyoxylate and dicarboxylate metabolism.pdf
- Suppl_File_all_pathways/nolabel/Hippurate metabolism.pdf
- __MACOSX/Suppl_File_all_pathways/nolabel/._Hippurate metabolism.pdf
- Suppl_File_all_pathways/nolabel/N-glycan synthesis.pdf
- __MACOSX/Suppl_File_all_pathways/nolabel/._N-glycan synthesis.pdf
- Suppl_File_all_pathways/nolabel/.DS_Store
- __MACOSX/Suppl_File_all_pathways/nolabel/._.DS_Store
- Suppl_File_all_pathways/nolabel/Vitamin A metabolism.pdf
- __MACOSX/Suppl_File_all_pathways/nolabel/._Vitamin A metabolism.pdf
- Suppl_File_all_pathways/nolabel/Butanoate metabolism.pdf
- __MACOSX/Suppl_File_all_pathways/nolabel/._Butanoate metabolism.pdf
- Suppl_File_all_pathways/nolabel/Pyrimidine catabolism.pdf
- __MACOSX/Suppl_File_all_pathways/nolabel/._Pyrimidine catabolism.pdf
- Suppl_File_all_pathways/nolabel/Chondroitin synthesis.pdf
- __MACOSX/Suppl_File_all_pathways/nolabel/._Chondroitin synthesis.pdf
- Suppl_File_all_pathways/nolabel/Fatty acid oxidation.pdf
- __MACOSX/Suppl_File_all_pathways/nolabel/._Fatty acid oxidation.pdf
- Suppl_File_all_pathways/nolabel/Vitamin B2 metabolism.pdf
- __MACOSX/Suppl_File_all_pathways/nolabel/._Vitamin B2 metabolism.pdf
- Suppl_File_all_pathways/nolabel/Chondroitin sulfate degradation.pdf
- __MACOSX/Suppl_File_all_pathways/nolabel/._Chondroitin sulfate degradation.pdf
- Suppl_File_all_pathways/nolabel/Heme degradation.pdf
- __MACOSX/Suppl_File_all_pathways/nolabel/._Heme degradation.pdf
- Suppl_File_all_pathways/nolabel/Propanoate metabolism.pdf
- __MACOSX/Suppl_File_all_pathways/nolabel/._Propanoate metabolism.pdf
- Suppl_File_all_pathways/nolabel/Galactose metabolism.pdf
- __MACOSX/Suppl_File_all_pathways/nolabel/._Galactose metabolism.pdf
- Suppl_File_all_pathways/nolabel/Pentose phosphate pathway.pdf
- __MACOSX/Suppl_File_all_pathways/nolabel/._Pentose phosphate pathway.pdf
- Suppl_File_all_pathways/nolabel/Nucleotide interconversion.pdf
- __MACOSX/Suppl_File_all_pathways/nolabel/._Nucleotide interconversion.pdf
- Suppl_File_all_pathways/nolabel/Alanine and aspartate metabolism.pdf
- __MACOSX/Suppl_File_all_pathways/nolabel/._Alanine and aspartate metabolism.pdf
- Suppl_File_all_pathways/nolabel/Dietary fiber binding.pdf
- __MACOSX/Suppl_File_all_pathways/nolabel/._Dietary fiber binding.pdf
- Suppl_File_all_pathways/nolabel/CoA catabolism.pdf
- __MACOSX/Suppl_File_all_pathways/nolabel/._CoA catabolism.pdf
- Suppl_File_all_pathways/nolabel/Limonene and pinene degradation.pdf
- __MACOSX/Suppl_File_all_pathways/nolabel/._Limonene and pinene degradation.pdf
- Suppl_File_all_pathways/nolabel/Nucleotide sugar metabolism.pdf
- __MACOSX/Suppl_File_all_pathways/nolabel/._Nucleotide sugar metabolism.pdf
- Suppl_File_all_pathways/nolabel/Fructose and mannose metabolism.pdf
- __MACOSX/Suppl_File_all_pathways/nolabel/._Fructose and mannose metabolism.pdf
- Suppl_File_all_pathways/nolabel/Vitamin D metabolism.pdf
- __MACOSX/Suppl_File_all_pathways/nolabel/._Vitamin D metabolism.pdf
- Suppl_File_all_pathways/nolabel/Eicosanoid metabolism.pdf
- __MACOSX/Suppl_File_all_pathways/nolabel/._Eicosanoid metabolism.pdf
- Suppl_File_all_pathways/nolabel/Fatty acid synthesis.pdf
- __MACOSX/Suppl_File_all_pathways/nolabel/._Fatty acid synthesis.pdf
- Suppl_File_all_pathways/nolabel/Vitamin K metabolism.pdf
- __MACOSX/Suppl_File_all_pathways/nolabel/._Vitamin K metabolism.pdf
- Suppl_File_all_pathways/nolabel/R group synthesis.pdf
- __MACOSX/Suppl_File_all_pathways/nolabel/._R group synthesis.pdf
- Suppl_File_all_pathways/nolabel/Tetrahydrobiopterin metabolism.pdf
- __MACOSX/Suppl_File_all_pathways/nolabel/._Tetrahydrobiopterin metabolism.pdf
- Suppl_File_all_pathways/nolabel/Lysine metabolism.pdf
- __MACOSX/Suppl_File_all_pathways/nolabel/._Lysine metabolism.pdf
- Suppl_File_all_pathways/nolabel/Blood group synthesis.pdf
- __MACOSX/Suppl_File_all_pathways/nolabel/._Blood group synthesis.pdf
- Suppl_File_all_pathways/nolabel/Alkaloid synthesis.pdf
- __MACOSX/Suppl_File_all_pathways/nolabel/._Alkaloid synthesis.pdf
- Suppl_File_all_pathways/nolabel/N-glycan degradation.pdf
- __MACOSX/Suppl_File_all_pathways/nolabel/._N-glycan degradation.pdf
- Suppl_File_all_pathways/nolabel/Squalene and cholesterol synthesis.pdf
- __MACOSX/Suppl_File_all_pathways/nolabel/._Squalene and cholesterol synthesis.pdf
- Suppl_File_all_pathways/nolabel/O-glycan metabolism.pdf
- __MACOSX/Suppl_File_all_pathways/nolabel/._O-glycan metabolism.pdf
- Suppl_File_all_pathways/nolabel/Vitamin C metabolism.pdf
- __MACOSX/Suppl_File_all_pathways/nolabel/._Vitamin C metabolism.pdf
- Suppl_File_all_pathways/nolabel/Citric acid cycle.pdf
- __MACOSX/Suppl_File_all_pathways/nolabel/._Citric acid cycle.pdf
- Suppl_File_all_pathways/nolabel/Taurine and hypotaurine metabolism.pdf
- __MACOSX/Suppl_File_all_pathways/nolabel/._Taurine and hypotaurine metabolism.pdf
- Suppl_File_all_pathways/nolabel/Purine synthesis.pdf
- __MACOSX/Suppl_File_all_pathways/nolabel/._Purine synthesis.pdf
- Suppl_File_all_pathways/nolabel/Hyaluronan metabolism.pdf
- __MACOSX/Suppl_File_all_pathways/nolabel/._Hyaluronan metabolism.pdf
- Suppl_File_all_pathways/nolabel/Vitamin B6 metabolism.pdf
- __MACOSX/Suppl_File_all_pathways/nolabel/._Vitamin B6 metabolism.pdf
- Suppl_File_all_pathways/nolabel/Pyrimidine synthesis.pdf
- __MACOSX/Suppl_File_all_pathways/nolabel/._Pyrimidine synthesis.pdf
- Suppl_File_all_pathways/nolabel/Vitamin E metabolism.pdf
- __MACOSX/Suppl_File_all_pathways/nolabel/._Vitamin E metabolism.pdf
- Suppl_File_all_pathways/nolabel/Aminosugar metabolism.pdf
- __MACOSX/Suppl_File_all_pathways/nolabel/._Aminosugar metabolism.pdf
- Suppl_File_all_pathways/nolabel/ROS detoxification.pdf
- __MACOSX/Suppl_File_all_pathways/nolabel/._ROS detoxification.pdf
- Suppl_File_all_pathways/nolabel/Heparan sulfate degradation.pdf
- __MACOSX/Suppl_File_all_pathways/nolabel/._Heparan sulfate degradation.pdf
- Suppl_File_all_pathways/nolabel/Oxidative phosphorylation.pdf
- __MACOSX/Suppl_File_all_pathways/nolabel/._Oxidative phosphorylation.pdf
- Suppl_File_all_pathways/nolabel/Phosphatidylinositol phosphate metabolism.pdf
- __MACOSX/Suppl_File_all_pathways/nolabel/._Phosphatidylinositol phosphate metabolism.pdf
- Suppl_File_all_pathways/nolabel/Glutamate metabolism.pdf
- __MACOSX/Suppl_File_all_pathways/nolabel/._Glutamate metabolism.pdf
- Suppl_File_all_pathways/nolabel/Beta-Alanine metabolism.pdf
- __MACOSX/Suppl_File_all_pathways/nolabel/._Beta-Alanine metabolism.pdf
- Suppl_File_all_pathways/nolabel/Histidine metabolism.pdf
- __MACOSX/Suppl_File_all_pathways/nolabel/._Histidine metabolism.pdf
- Suppl_File_all_pathways/nolabel/Aminoacyl-tRNA biosynthesis.pdf
- __MACOSX/Suppl_File_all_pathways/nolabel/._Aminoacyl-tRNA biosynthesis.pdf
- Suppl_File_all_pathways/nolabel/D-alanine metabolism.pdf
- __MACOSX/Suppl_File_all_pathways/nolabel/._D-alanine metabolism.pdf
- Suppl_File_all_pathways/nolabel/CoA synthesis.pdf
- __MACOSX/Suppl_File_all_pathways/nolabel/._CoA synthesis.pdf
- Suppl_File_all_pathways/nolabel/Linoleate metabolism.pdf
- __MACOSX/Suppl_File_all_pathways/nolabel/._Linoleate metabolism.pdf
- Suppl_File_all_pathways/nolabel/Keratan sulfate synthesis.pdf
- __MACOSX/Suppl_File_all_pathways/nolabel/._Keratan sulfate synthesis.pdf
- Suppl_File_all_pathways/nolabel/Heme synthesis.pdf
- __MACOSX/Suppl_File_all_pathways/nolabel/._Heme synthesis.pdf
- Suppl_File_all_pathways/nolabel/Glycine, serine, alanine, and threonine metabolism.pdf
- __MACOSX/Suppl_File_all_pathways/nolabel/._Glycine, serine, alanine, and threonine metabolism.pdf
- Suppl_File_all_pathways/nolabel/Ubiquinone synthesis.pdf
- __MACOSX/Suppl_File_all_pathways/nolabel/._Ubiquinone synthesis.pdf
- Suppl_File_all_pathways/nolabel/NAD metabolism.pdf
- __MACOSX/Suppl_File_all_pathways/nolabel/._NAD metabolism.pdf
- Suppl_File_all_pathways/nolabel/Stilbene, coumarine and lignin synthesis.pdf
- __MACOSX/Suppl_File_all_pathways/nolabel/._Stilbene, coumarine and lignin synthesis.pdf
- Suppl_File_all_pathways/nolabel/Triglycerides formation.pdf
- __MACOSX/Suppl_File_all_pathways/nolabel/._Triglycerides formation.pdf
- Suppl_File_all_pathways/nolabel/Tyrosine metabolism.pdf
- __MACOSX/Suppl_File_all_pathways/nolabel/._Tyrosine metabolism.pdf
- Suppl_File_all_pathways/nolabel/Drug metabolism.pdf
- __MACOSX/Suppl_File_all_pathways/nolabel/._Drug metabolism.pdf
- Suppl_File_all_pathways/nolabel/Urea cycle.pdf
- __MACOSX/Suppl_File_all_pathways/nolabel/._Urea cycle.pdf
- Suppl_File_all_pathways/nolabel/Vitamin B12 metabolism.pdf
- __MACOSX/Suppl_File_all_pathways/nolabel/._Vitamin B12 metabolism.pdf
- Suppl_File_all_pathways/nolabel/C5-branched dibasic acid metabolism.pdf
- __MACOSX/Suppl_File_all_pathways/nolabel/._C5-branched dibasic acid metabolism.pdf
- Suppl_File_all_pathways/nolabel/Nucleotide salvage pathway.pdf
- __MACOSX/Suppl_File_all_pathways/nolabel/._Nucleotide salvage pathway.pdf
- Suppl_File_all_pathways/nolabel/Sphingolipid metabolism.pdf
- __MACOSX/Suppl_File_all_pathways/nolabel/._Sphingolipid metabolism.pdf
- Suppl_File_all_pathways/nolabel/Xenobiotics metabolism.pdf
- __MACOSX/Suppl_File_all_pathways/nolabel/._Xenobiotics metabolism.pdf
- Suppl_File_all_pathways/nolabel/N-glycan metabolism.pdf
- __MACOSX/Suppl_File_all_pathways/nolabel/._N-glycan metabolism.pdf
- Suppl_File_all_pathways/nolabel/Leukotriene metabolism.pdf
- __MACOSX/Suppl_File_all_pathways/nolabel/._Leukotriene metabolism.pdf
- Suppl_File_all_pathways/nolabel/Lipoate metabolism.pdf
- __MACOSX/Suppl_File_all_pathways/nolabel/._Lipoate metabolism.pdf
- Suppl_File_all_pathways/nolabel/Androgen and estrogen synthesis and metabolism.pdf
- __MACOSX/Suppl_File_all_pathways/nolabel/._Androgen and estrogen synthesis and metabolism.pdf
- Suppl_File_all_pathways/nolabel/Purine catabolism.pdf
- __MACOSX/Suppl_File_all_pathways/nolabel/._Purine catabolism.pdf
- Suppl_File_all_pathways/nolabel/Starch and sucrose metabolism.pdf
- __MACOSX/Suppl_File_all_pathways/nolabel/._Starch and sucrose metabolism.pdf
- Suppl_File_all_pathways/nolabel/Valine, leucine, and isoleucine metabolism.pdf
- __MACOSX/Suppl_File_all_pathways/nolabel/._Valine, leucine, and isoleucine metabolism.pdf
- Suppl_File_all_pathways/nolabel/Tryptophan metabolism.pdf
- __MACOSX/Suppl_File_all_pathways/nolabel/._Tryptophan metabolism.pdf
- Suppl_File_all_pathways/nolabel/Glycosphingolipid metabolism.pdf
- __MACOSX/Suppl_File_all_pathways/nolabel/._Glycosphingolipid metabolism.pdf
- Suppl_File_all_pathways/nolabel/Methionine and cysteine metabolism.pdf
- __MACOSX/Suppl_File_all_pathways/nolabel/._Methionine and cysteine metabolism.pdf
- Suppl_File_all_pathways/nolabel/Glycolysis_gluconeogenesis.pdf
- __MACOSX/Suppl_File_all_pathways/nolabel/._Glycolysis_gluconeogenesis.pdf
- Suppl_File_all_pathways/nolabel/Cholesterol metabolism.pdf
- __MACOSX/Suppl_File_all_pathways/nolabel/._Cholesterol metabolism.pdf
- Suppl_File_all_pathways/nolabel/Thiamine metabolism.pdf
- __MACOSX/Suppl_File_all_pathways/nolabel/._Thiamine metabolism.pdf
- Suppl_File_all_pathways/nolabel/Arginine and proline metabolism.pdf
- __MACOSX/Suppl_File_all_pathways/nolabel/._Arginine and proline metabolism.pdf
- Suppl_File_all_pathways/nolabel/Triacylglycerol synthesis.pdf
- __MACOSX/Suppl_File_all_pathways/nolabel/._Triacylglycerol synthesis.pdf
- Suppl_File_all_pathways/nolabel/Glutathione metabolism.pdf
- __MACOSX/Suppl_File_all_pathways/nolabel/._Glutathione metabolism.pdf
- Suppl_File_all_pathways/nolabel/Bile acid synthesis.pdf
- __MACOSX/Suppl_File_all_pathways/nolabel/._Bile acid synthesis.pdf
- Suppl_File_all_pathways/labeled/Keratan sulfate degradation.pdf
- __MACOSX/Suppl_File_all_pathways/labeled/._Keratan sulfate degradation.pdf
- Suppl_File_all_pathways/labeled/Nucleotide metabolism.pdf
- __MACOSX/Suppl_File_all_pathways/labeled/._Nucleotide metabolism.pdf
- Suppl_File_all_pathways/labeled/Folate metabolism.pdf
- __MACOSX/Suppl_File_all_pathways/labeled/._Folate metabolism.pdf
- Suppl_File_all_pathways/labeled/Glycerophospholipid metabolism.pdf
- __MACOSX/Suppl_File_all_pathways/labeled/._Glycerophospholipid metabolism.pdf
- Suppl_File_all_pathways/labeled/Peptide metabolism.pdf
- __MACOSX/Suppl_File_all_pathways/labeled/._Peptide metabolism.pdf
- Suppl_File_all_pathways/labeled/Biotin metabolism.pdf
- __MACOSX/Suppl_File_all_pathways/labeled/._Biotin metabolism.pdf
- Suppl_File_all_pathways/labeled/Steroid metabolism.pdf
- __MACOSX/Suppl_File_all_pathways/labeled/._Steroid metabolism.pdf
- Suppl_File_all_pathways/labeled/Inositol phosphate metabolism.pdf
- __MACOSX/Suppl_File_all_pathways/labeled/._Inositol phosphate metabolism.pdf
- Suppl_File_all_pathways/labeled/Arachidonic acid metabolism.pdf
- __MACOSX/Suppl_File_all_pathways/labeled/._Arachidonic acid metabolism.pdf
- Suppl_File_all_pathways/labeled/Cytochrome metabolism.pdf
- __MACOSX/Suppl_File_all_pathways/labeled/._Cytochrome metabolism.pdf
- Suppl_File_all_pathways/labeled/Selenoamino acid metabolism.pdf
- __MACOSX/Suppl_File_all_pathways/labeled/._Selenoamino acid metabolism.pdf
- Suppl_File_all_pathways/labeled/Phenylalanine metabolism.pdf
- __MACOSX/Suppl_File_all_pathways/labeled/._Phenylalanine metabolism.pdf
- Suppl_File_all_pathways/labeled/Pyruvate metabolism.pdf
- __MACOSX/Suppl_File_all_pathways/labeled/._Pyruvate metabolism.pdf
- Suppl_File_all_pathways/labeled/Glyoxylate and dicarboxylate metabolism.pdf
- __MACOSX/Suppl_File_all_pathways/labeled/._Glyoxylate and dicarboxylate metabolism.pdf
- Suppl_File_all_pathways/labeled/Hippurate metabolism.pdf
- __MACOSX/Suppl_File_all_pathways/labeled/._Hippurate metabolism.pdf
- Suppl_File_all_pathways/labeled/N-glycan synthesis.pdf
- __MACOSX/Suppl_File_all_pathways/labeled/._N-glycan synthesis.pdf
- Suppl_File_all_pathways/labeled/.DS_Store
- __MACOSX/Suppl_File_all_pathways/labeled/._.DS_Store
- Suppl_File_all_pathways/labeled/Vitamin A metabolism.pdf
- __MACOSX/Suppl_File_all_pathways/labeled/._Vitamin A metabolism.pdf
- Suppl_File_all_pathways/labeled/Butanoate metabolism.pdf
- __MACOSX/Suppl_File_all_pathways/labeled/._Butanoate metabolism.pdf
- Suppl_File_all_pathways/labeled/Pyrimidine catabolism.pdf
- __MACOSX/Suppl_File_all_pathways/labeled/._Pyrimidine catabolism.pdf
- Suppl_File_all_pathways/labeled/Chondroitin synthesis.pdf
- __MACOSX/Suppl_File_all_pathways/labeled/._Chondroitin synthesis.pdf
- Suppl_File_all_pathways/labeled/Fatty acid oxidation.pdf
- __MACOSX/Suppl_File_all_pathways/labeled/._Fatty acid oxidation.pdf
- Suppl_File_all_pathways/labeled/Vitamin B2 metabolism.pdf
- __MACOSX/Suppl_File_all_pathways/labeled/._Vitamin B2 metabolism.pdf
- Suppl_File_all_pathways/labeled/Chondroitin sulfate degradation.pdf
- __MACOSX/Suppl_File_all_pathways/labeled/._Chondroitin sulfate degradation.pdf
- Suppl_File_all_pathways/labeled/Heme degradation.pdf
- __MACOSX/Suppl_File_all_pathways/labeled/._Heme degradation.pdf
- Suppl_File_all_pathways/labeled/Propanoate metabolism.pdf
- __MACOSX/Suppl_File_all_pathways/labeled/._Propanoate metabolism.pdf
- Suppl_File_all_pathways/labeled/Galactose metabolism.pdf
- __MACOSX/Suppl_File_all_pathways/labeled/._Galactose metabolism.pdf
- Suppl_File_all_pathways/labeled/Pentose phosphate pathway.pdf
- __MACOSX/Suppl_File_all_pathways/labeled/._Pentose phosphate pathway.pdf
- Suppl_File_all_pathways/labeled/Nucleotide interconversion.pdf
- __MACOSX/Suppl_File_all_pathways/labeled/._Nucleotide interconversion.pdf
- Suppl_File_all_pathways/labeled/Alanine and aspartate metabolism.pdf
- __MACOSX/Suppl_File_all_pathways/labeled/._Alanine and aspartate metabolism.pdf
- Suppl_File_all_pathways/labeled/Dietary fiber binding.pdf
- __MACOSX/Suppl_File_all_pathways/labeled/._Dietary fiber binding.pdf
- Suppl_File_all_pathways/labeled/CoA catabolism.pdf
- __MACOSX/Suppl_File_all_pathways/labeled/._CoA catabolism.pdf
- Suppl_File_all_pathways/labeled/Limonene and pinene degradation.pdf
- __MACOSX/Suppl_File_all_pathways/labeled/._Limonene and pinene degradation.pdf
- Suppl_File_all_pathways/labeled/Nucleotide sugar metabolism.pdf
- __MACOSX/Suppl_File_all_pathways/labeled/._Nucleotide sugar metabolism.pdf
- Suppl_File_all_pathways/labeled/Fructose and mannose metabolism.pdf
- __MACOSX/Suppl_File_all_pathways/labeled/._Fructose and mannose metabolism.pdf
- Suppl_File_all_pathways/labeled/Vitamin D metabolism.pdf
- __MACOSX/Suppl_File_all_pathways/labeled/._Vitamin D metabolism.pdf
- Suppl_File_all_pathways/labeled/Eicosanoid metabolism.pdf
- __MACOSX/Suppl_File_all_pathways/labeled/._Eicosanoid metabolism.pdf
- Suppl_File_all_pathways/labeled/Fatty acid synthesis.pdf
- __MACOSX/Suppl_File_all_pathways/labeled/._Fatty acid synthesis.pdf
- Suppl_File_all_pathways/labeled/Vitamin K metabolism.pdf
- __MACOSX/Suppl_File_all_pathways/labeled/._Vitamin K metabolism.pdf
- Suppl_File_all_pathways/labeled/R group synthesis.pdf
- __MACOSX/Suppl_File_all_pathways/labeled/._R group synthesis.pdf
- Suppl_File_all_pathways/labeled/Tetrahydrobiopterin metabolism.pdf
- __MACOSX/Suppl_File_all_pathways/labeled/._Tetrahydrobiopterin metabolism.pdf
- Suppl_File_all_pathways/labeled/Lysine metabolism.pdf
- __MACOSX/Suppl_File_all_pathways/labeled/._Lysine metabolism.pdf
- Suppl_File_all_pathways/labeled/Blood group synthesis.pdf
- __MACOSX/Suppl_File_all_pathways/labeled/._Blood group synthesis.pdf
- Suppl_File_all_pathways/labeled/Alkaloid synthesis.pdf
- __MACOSX/Suppl_File_all_pathways/labeled/._Alkaloid synthesis.pdf
- Suppl_File_all_pathways/labeled/N-glycan degradation.pdf
- __MACOSX/Suppl_File_all_pathways/labeled/._N-glycan degradation.pdf
- Suppl_File_all_pathways/labeled/Squalene and cholesterol synthesis.pdf
- __MACOSX/Suppl_File_all_pathways/labeled/._Squalene and cholesterol synthesis.pdf
- Suppl_File_all_pathways/labeled/O-glycan metabolism.pdf
- __MACOSX/Suppl_File_all_pathways/labeled/._O-glycan metabolism.pdf
- Suppl_File_all_pathways/labeled/Vitamin C metabolism.pdf
- __MACOSX/Suppl_File_all_pathways/labeled/._Vitamin C metabolism.pdf
- Suppl_File_all_pathways/labeled/Citric acid cycle.pdf
[truncated: 101 more entries]
